# Supplementary material for: The Relationship between Breastfeeding and Initial Vegetable Introduction with Vegetable Consumption in a National Cohort of Children Ages 1–5 Years from Low-Income Households
Source: Nutrients. 2022 Apr 22;14(9):1740. doi: 10.3390/nu14091740 (PMC9101240; doi:10.3390/nu14091740)
Supplement: Supplementary file 1 [file nutrients-14-01740-s001.zip]

Archive with 1 entries (1 files):
- nutrients-1659191-supplementary.pdf
